# Supplementary material for: Photoacclimatory Responses of Zostera marina in the Intertidal and Subtidal Zones
Source: PLoS One. 2016 May 26;11(5):e0156214. doi: 10.1371/journal.pone.0156214 (PMC4881947; doi:10.1371/journal.pone.0156214)
Supplement: S1 Appendix — Values are mean ± standard errors. (XLSX) [file pone.0156214.s001.xlsx]

## Sheet: Pigment
Season	Pigment	Aenggang Bay			Koje Bay
		Intertidal	Subtidal		Intertidal	Subtidal
Spring	Total chlorophyll	5.73 ± 0.50	5.08 ± 0.30		4.18 ± 0.33	5.40 ± 0.22
	Total carotenoids	1.18 ± 0.04	0.95 ± 0.06		1.31 ± 0.05	1.17 ± 0.05
	Chlorophyll a/b ratio	2.94 ± 0.12	2.44 ± 0.04		5.80 ± 0.91	2.75 ± 0.06
	Chlorophyll/carotenoids	4.84 ± 0.26	5.33 ± 0.13		3.10 ± 0.29	4.60 ± 0.11
Summer	Total chlorophyll	6.53 ± 0.49	5.52 ± 0.28		7.63 ± 0.21	7.14 ± 0.35
	Total carotenoids	1.09 ± 0.10	0.87 ± 0.08		1.69 ± 0.06	1.35 ± 0.06
	Chlorophyll a/b ratio	2.69 ± 0.07	2.44 ± 0.21		2.26 ± 0.04	2.19 ± 0.03
	Chlorophyll/carotenoids	6.06 ± 0.23	6.58 ± 0.58		4.51 ± 0.42	5.27 ± 0.08
Fall	Total chlorophyll	7.31 ± 0.33	7.64 ± 0.22		9.02 ± 0.36	6.67 ± 0.36
	Total carotenoids	1.47 ± 0.06	1.41 ± 0.02		1.89 ± 0.06	1.25 ± 0.06
	Chlorophyll a/b ratio	2.69 ± 0.05	2.62 ± 0.05		2.51 ± 0.04	2.47 ± 0.02
	Chlorophyll/carotenoids	4.99 ± 0.07	5.44 ± 0.10		4.78 ± 0.12	5.35 ± 0.03
Winter	Total chlorophyll	5.93 ± 1.09	5.62 ± 0.29		7.50 ± 0.81	5.31 ± 0.19
	Total carotenoids	1.38 ± 0.17	1.16 ± 0.04		1.77 ± 0.15	1.24 ± 0.04
	Chlorophyll a/b ratio	3.69 ± 0.15	3.03 ± 0.05		3.56 ± 0.11	3.44 ± 0.06
	Chlorophyll/carotenoids	4.18 ± 0.28	4.87 ± 0.31		4.20 ± 0.17	4.30 ± 0.07

## Sheet: RLCs
Season	RLC parameters	Aenggang Bay			Koje Bay
		Intertidal	Subtidal		Intertidal	Subtidal
Spring	rETRmax	20.2 ± 1.7	14.0 ± 1.1		18.5 ± 0.8	15.5 ± 0.4
	Ek	95.4 ± 8.7	53.1 ± 10.0		103.2 ± 9.4	66.9 ± 5.0
	α	0.212 ± 0.006	0.308 ± 0.052		0.183 ± 0.016	0.238 ± 0.016
	Fv/Fm	0.745 ± 0.009	0.754 ± 0.004		0.686 ± 0.014	0.698 ± 0.008
	NPQ	1.448 ± 0.038	0.608 ± 0.075		0.915 ± 0.075	0.730 ± 0.031
Summer	rETRmax	34.5 ± 0.8	32.6 ± 0.8		15.2 ± 0.3	13.2 ± 0.2
	Ek	145.9 ± 9.8	132.4 ± 2.8		126.3 ± 6.6	94.6 ± 3.3
	α	0.239 ± 0.010	0.246 ± 0.004		0.121 ± 0.009	0.139 ± 0.003
	Fv/Fm	0.701 ± 0.005	0.747 ± 0.007		0.619 ± 0.017	0.651 ± 0.015
	NPQ	0.906 ± 0.101	0.626 ± 0.062		0.956 ± 0.035	0.789 ± 0.103
Fall	rETRmax	36.8 ± 1.9	35.3 ± 0.8		23.2 ± 1.4	22.2 ± 1.4
	Ek	204.6 ± 7.1	194.8 ± 5.4		133.0 ± 6.3	130.4 ± 7.4
	α	0.179 ± 0.004	0.192 ± 0.009		0.171 ± 0.005	0.174 ± 0.003
	Fv/Fm	0.587 ± 0.011	0.612 ± 0.009		0.594 ± 0.007	0.645 ± 0.006
	NPQ	0.680 ± 0.071	0.501 ± 0.031		0.740 ± 0.052	0.533 ± 0.031
Winter	rETRmax	15.4 ± 0.8	17.4 ± 1.4		14.4 ± 0.5	17.7 ± 0.8
	Ek	62.1 ± 5.6	107.8 ± 12.7		70.9 ± 5.0	98.8 ± 9.6
	α	0.260 ± 0.015	0.170 ± 0.014		0.213 ± 0.010	0.189 ± 0.013
	Fv/Fm	0.640 ± 0.006	0.643 ± 0.010		0.586 ± 0.007	0.636 ± 0.006
	NPQ	0.789 ± 0.041	0.536 ± 0.039		0.662 ± 0.028	0.517 ± 0.023

## Sheet: qP and qN
Season	Aenggang Bay						Koje Bay
	Intertidal			Subtidal			Intertidal			Subtidal
	qP	qN		qP	qN		qP	qN		qP	qN
Spring	1.0000 ± 0.0000	0.0000 ± 0.0000		1.0000 ± 0.0000	0.0000 ± 0.0000		1.0000 ± 0.0000	0.0000 ± 0.0000		1.0000 ± 0.0000	0.0000 ± 0.0000
	0.7228 ± 0.0206	0.1272 ± 0.0159		0.5778 ± 0.0222	0.0718 ± 0.0082		0.6308 ± 0.0164	0.1448 ± 0.0247		0.6087 ± 0.0169	0.0735 ± 0.0193
	0.4508 ± 0.0316	0.2733 ± 0.0416		0.3410 ± 0.0266	0.1753 ± 0.0191		0.4912 ± 0.0196	0.3395 ± 0.0455		0.4412 ± 0.0127	0.2352 ± 0.0250
	0.3310 ± 0.0251	0.3940 ± 0.0566		0.2170 ± 0.0170	0.2448 ± 0.0267		0.3760 ± 0.0300	0.4780 ± 0.0484		0.3007 ± 0.0121	0.3802 ± 0.0277
	0.3013 ± 0.0267	0.4643 ± 0.0636		0.1708 ± 0.0138	0.2830 ± 0.0319		0.3278 ± 0.0438	0.5538 ± 0.0467		0.2373 ± 0.0089	0.4605 ± 0.0266
	0.2605 ± 0.0225	0.5292 ± 0.0650		0.1352 ± 0.0101	0.3398 ± 0.0397		0.2900 ± 0.0488	0.6030 ± 0.0476		0.1972 ± 0.0075	0.5093 ± 0.0244
	0.1892 ± 0.0188	0.5885 ± 0.0662		0.0875 ± 0.0063	0.3903 ± 0.0418		0.2088 ± 0.0426	0.6363 ± 0.0485		0.1437 ± 0.0066	0.5427 ± 0.0214
	0.1312 ± 0.0160	0.6475 ± 0.0634		0.0585 ± 0.0035	0.4415 ± 0.0405		0.1612 ± 0.0397	0.6738 ± 0.0479		0.1050 ± 0.0044	0.5748 ± 0.0186
	0.0675 ± 0.0113	0.7032 ± 0.0565		0.0240 ± 0.0025	0.4917 ± 0.0368		0.1010 ± 0.0350	0.7122 ± 0.0463		0.0592 ± 0.0038	0.6058 ± 0.0170
Summer	1.0000 ± 0.0000	0.0000 ± 0.0000		1.0000 ± 0.0000	0.0000 ± 0.0000		1.0000 ± 0.0000	0.0000 ± 0.0000		1.0000 ± 0.0000	0.0000 ± 0.0000
	0.7736 ± 0.0201	0.1758 ± 0.0241		0.7323 ± 0.0093	0.1232 ± 0.0119		0.6808 ± 0.0293	0.1716 ± 0.0107		0.5975 ± 0.0289	0.1305 ± 0.0219
	0.5785 ± 0.0252	0.3089 ± 0.0339		0.5627 ± 0.0130	0.2423 ± 0.0199		0.5356 ± 0.0331	0.3202 ± 0.0197		0.4338 ± 0.0278	0.2563 ± 0.0290
	0.5198 ± 0.0283	0.4090 ± 0.0393		0.4847 ± 0.0067	0.3278 ± 0.0252		0.4620 ± 0.0350	0.4524 ± 0.0254		0.3663 ± 0.0297	0.3805 ± 0.0331
	0.4576 ± 0.0312	0.4780 ± 0.0425		0.4190 ± 0.0082	0.3792 ± 0.0314		0.4126 ± 0.0354	0.5454 ± 0.0316		0.3190 ± 0.0305	0.4778 ± 0.0397
	0.3715 ± 0.0307	0.5368 ± 0.0444		0.3410 ± 0.0104	0.4118 ± 0.0346		0.3780 ± 0.0390	0.6126 ± 0.0357		0.2725 ± 0.0285	0.5565 ± 0.0431
	0.2620 ± 0.0248	0.5866 ± 0.0450		0.2375 ± 0.0098	0.4435 ± 0.0359		0.3012 ± 0.0414	0.6738 ± 0.0372		0.2100 ± 0.0235	0.6158 ± 0.0466
	0.1933 ± 0.0202	0.6274 ± 0.0449		0.1675 ± 0.0105	0.4777 ± 0.0349		0.2446 ± 0.0329	0.7238 ± 0.0389		0.1608 ± 0.0232	0.6683 ± 0.0479
	0.1154 ± 0.0125	0.6633 ± 0.0454		0.0917 ± 0.0061	0.5122 ± 0.0337		0.1656 ± 0.0212	0.7608 ± 0.0393		0.1070 ± 0.0179	0.7060 ± 0.0478
Fall	1.0000 ± 0.0000	0.0000 ± 0.0000		1.0000 ± 0.0000	0.0000 ± 0.0000		1.0000 ± 0.0000	0.0000 ± 0.0000		1.0000 ± 0.0000	0.0000 ± 0.0000
	0.8248 ± 0.0138	0.1414 ± 0.0220		0.7859 ± 0.0174	0.0879 ± 0.0043		0.7504 ± 0.0191	0.1226 ± 0.025		0.6173 ± 0.0163	0.0811 ± 0.0187
	0.6912 ± 0.0140	0.3152 ± 0.0376		0.6384 ± 0.0295	0.1900 ± 0.0109		0.6414 ± 0.0245	0.2706 ± 0.0391		0.4660 ± 0.0196	0.1876 ± 0.0228
	0.6663 ± 0.0233	0.4512 ± 0.0399		0.5651 ± 0.0267	0.2970 ± 0.0141		0.5334 ± 0.0279	0.3961 ± 0.0406		0.3564 ± 0.0213	0.2924 ± 0.0220
	0.6668 ± 0.0279	0.5193 ± 0.0379		0.5380 ± 0.0231	0.3646 ± 0.0171		0.4731 ± 0.0282	0.4773 ± 0.0421		0.3100 ± 0.0193	0.3479 ± 0.0251
	0.6102 ± 0.0293	0.5593 ± 0.0368		0.4851 ± 0.0194	0.4135 ± 0.0203		0.4153 ± 0.0292	0.5440 ± 0.0420		0.2635 ± 0.0161	0.3910 ± 0.0269
	0.4762 ± 0.0284	0.5999 ± 0.0368		0.3716 ± 0.0145	0.4551 ± 0.0219		0.3176 ± 0.0260	0.6035 ± 0.0401		0.1875 ± 0.0122	0.4340 ± 0.0279
	0.3673 ± 0.0250	0.6357 ± 0.0394		0.2843 ± 0.0113	0.4964 ± 0.0234		0.2468 ± 0.0214	0.6594 ± 0.0377		0.1380 ± 0.0087	0.4751 ± 0.0277
	0.2298 ± 0.0167	0.6697 ± 0.0410		0.1609 ± 0.0074	0.5436 ± 0.0259		0.1475 ± 0.0152	0.7108 ± 0.0343		0.0750 ± 0.0051	0.5165 ± 0.0269
Winter	1.0000 ± 0.0000	0.0000 ± 0.0000		1.0000 ± 0.0000	0.0000 ± 0.0000		1.0000 ± 0.0000	0.0000 ± 0.0000		1.0000 ± 0.0000	0.0000 ± 0.0000
	0.6484 ± 0.0195	0.0579 ± 0.0046		0.6066 ± 0.0312	0.0644 ± 0.0044		0.6746 ± 0.0139	0.1093 ± 0.0047		0.6266 ± 0.0265	0.0801 ± 0.0054
	0.4675 ± 0.0193	0.2075 ± 0.0145		0.3770 ± 0.0298	0.1923 ± 0.0190		0.4685 ± 0.0195	0.3175 ± 0.0149		0.4271 ± 0.0297	0.2308 ± 0.0133
	0.3482 ± 0.0187	0.3743 ± 0.0196		0.2894 ± 0.0224	0.3294 ± 0.0252		0.3566 ± 0.0202	0.4618 ± 0.0153		0.3126 ± 0.0259	0.3671 ± 0.0169
	0.2755 ± 0.0187	0.4861 ± 0.0191		0.2570 ± 0.0186	0.4148 ± 0.0254		0.2876 ± 0.0151	0.5385 ± 0.0153		0.2574 ± 0.0223	0.4490 ± 0.0196
	0.2318 ± 0.0156	0.5617 ± 0.0175		0.2271 ± 0.0163	0.4705 ± 0.0255		0.2505 ± 0.0131	0.5831 ± 0.0167		0.2264 ± 0.0195	0.4970 ± 0.0221
	0.1792 ± 0.0128	0.6133 ± 0.0166		0.1713 ± 0.0114	0.5053 ± 0.0266		0.1848 ± 0.0090	0.6085 ± 0.0210		0.1750 ± 0.0153	0.5193 ± 0.0226
	0.1446 ± 0.0107	0.6514 ± 0.0171		0.1371 ± 0.0090	0.5255 ± 0.0270		0.1406 ± 0.0088	0.6211 ± 0.0243		0.1359 ± 0.0125	0.5316 ± 0.0221
	0.0858 ± 0.0063	0.6822 ± 0.0182		0.0820 ± 0.0064	0.5393 ± 0.0289		0.0848 ± 0.0051	0.6315 ± 0.0290		0.0826 ± 0.0082	0.5338 ± 0.0205

## Sheet: Stable isotope
Season	Aenggang Bay			Koje Bay
	Intertidal	Subtidal		Intertidal	Subtidal
Spring	-9.450 ± 0.185	-8.790 ± 0.180		-8.790 ± 0.104	-8.490 ± 0.050
Summer	-9.885 ± 0.085	-9.430 ± 0.231		-9.430 ± 0.231	-8.310 ± 0.170
Fall	-7.620 ± 0.122	-7.400 ± 0.080		-7.777 ± 0.172	-7.570 ± 0.250
Winter	-7.740 ± 0.080	-7.370 ± 0.020		-8.205 ± 0.375	-7.740 ± 0.080

## Sheet: Emersion effect
Emersion duration (hour)	Aenggang Bay			Koje Bay
	Intertidal	Subtidal		Intertidal	Subtidal
Initial	0.7410 ± 0.0060	0.7265 ± 0.0025		0.7660 ± 0.0146	0.7597 ± 0.0069
1	0.6075 ± 0.0535	0.4720 ± 0.0540		0.7330 ± 0.0212	0.6507 ± 0.0484
2	0.5660 ± 0.0080	0.4500 ± 0.0390		0.7667 ± 0.0117	0.6410 ± 0.0478
3	0.4060 ± 0.0530	0.3350 ± 0.0900		0.6285 ± 0.0035	0.4093 ± 0.1937
4	0.3340 ± 0.0270	0.3090 ± 0.0856		0.5235 ± 0.0145	0.3700 ± 0.0330
5	0.3210 ± 0.0060	0.2370 ± 0.0230		0.3855 ± 0.0645	0.1345 ± 0.0345
6	0.1870 ± 0.0160	0.1310 ± 0.0780		0.2623 ± 0.0708	0.0975 ± 0.0765

## Sheet: Recovery rate
Emersion duration (hour)	Re-imersion time (hour)	Aenggang Bay			Koje Bay
		Intertidal	Subtidal		Intertidal	Subtidal
1	Initial	0.6075 ± 0.0535	0.4720 ± 0.0540		0.7670 ± 0.0120	0.6507 ± 0.0480
	1	0.7270 ± 0.0190	0.7360 ± 0.0160		0.7920 ± 0.0030	0.7710 ± 0.0100
	3	0.8090 ± 0.0070	0.8133 ± 0.0167		0.8070 ± 0.0040	0.7633 ± 0.0090
	5	0.7433 ± 0.0370	0.7433 ± 0.0369		0.7890 ± 0.0030	0.7743 ± 0.0070
	12	0.7280 ± 0.0320	0.7300 ± 0.0530		0.7850 ± 0.0040	0.7720 ± 0.0030
2	Initial	0.5660 ± 0.0080	0.4500 ± 0.0390		0.7330 ± 0.0210	0.6410 ± 0.0480
	1	0.7460 ± 0.0060	0.7215 ± 0.0385		0.7690 ± 0.0170	0.7100 ± 0.0440
	3	0.7640 ± 0.0210	0.8307 ± 0.0029		0.7660 ± 0.0140	0.7410 ± 0.0270
	5	0.7730 ± 0.0240	0.8093 ± 0.0271		0.7620 ± 0.0170	0.7490 ± 0.0230
	12	0.7507 ± 0.0264	0.7640 ± 0.0020		0.7590 ± 0.0100	0.7270 ± 0.0260
3	Initial	0.4100 ± 0.0530	0.3350 ± 0.0900		0.6290 ± 0.0040	0.4090 ± 0.0940
	1	0.7300 ± 0.0230	0.4810 ± 0.0870		0.7370 ± 0.0380	0.4480 ± 0.0850
	3	0.7250 ± 0.0280	0.4090 ± 0.0400		0.7330 ± 0.0360	0.2520 ± 0.1070
	5	0.7500 ± 0.0090	0.2510 ± 0.0240		0.7100 ± 0.0710	0.0385 ± 0.0115
	12	0.7610 ± 0.0172	0.1390 ± 0.0190		0.7140 ± 0.0540	0.0340 ± 0.0090
4	Initial	0.3340 ± 0.0270	0.3090 ± 0.0860		0.5240 ± 0.0150	0.3700 ± 0.0330
	1	0.3250 ± 0.0685	0.4910 ± 0.0970		0.6790 ± 0.0460	0.2790 ± 0.1880
	3	0.4690 ± 0.1300	0.3080 ± 0.0890		0.7100 ± 0.0450	0.2280 ± 0.1980
	5	0.3690 ± 0.1070	0.1973 ± 0.0155		0.6990 ± 0.0460	0.0340 ± 0.0140
	12	0.3070 ± 0.1420	0.1580 ± 0.0020		0.6950 ± 0.0540	0.0410 ± 0.0240
5	Initial	0.3210 ± 0.0060	0.2370 ± 0.0230		0.3860 ± 0.0650	0.1350 ± 0.0350
	1	0.2874 ± 0.0685	0.2841 ± 0.0451		0.6150 ± 0.0200	0.0340 ± 0.0060
	3	0.2451 ± 0.0200	0.1841 ± 0.0414		0.6570 ± 0.0460	0.0130 ± 0.0030
	5	0.2485 ± 0.0141	0.0974 ± 0.0124		0.6430 ± 0.0150	0.0230 ± 0.0180
	12	0.1414 ± 0.0158	0.0411 ± 0.0110		0.6840 ± 0.0180	0.0200 ± 0.0110
6	Initial	0.1870 ± 0.0160	0.1310 ± 0.0780		0.2620 ± 0.0710	0.0980 ± 0.0770
	1	0.1983 ± 0.0190	0.2705 ± 0.0175		0.3120 ± 0.1620	0.0200 ± 0.0030
	3	0.1850 ± 0.0450	0.1080 ± 0.0510		0.3750 ± 0.1750	0.0110 ± 0.0060
	5	0.2810 ± 0.0725	0.0670 ± 0.0200		0.3720 ± 0.1800	0.0070 ± 0.0030
	12	0.1333 ± 0.0353	0.0590 ± 0.0380		0.3830 ± 0.1930	0.0600 ± 0.0060
